# Supplementary material for: Investigation of β-Carboline Alkaloid Harmaline Against Cyvirus cyprinidallo3 Infection In Vitro and In Vivo
Source: Viruses. 2025 May 9;17(5):687. doi: 10.3390/v17050687 (PMC12115374; doi:10.3390/v17050687)
Supplement: Supplementary file 1 [file viruses-17-00687-s001.zip]

Archive with 1 entries (1 files):
- viruses-3475891-supplementary.pdf
